# Supplementary material for: A novel machine learning algorithm selects proteome signature to specifically identify cancer exosomes
Source: eLife. 2024 Mar 26;12:RP90390. doi: 10.7554/eLife.90390 (PMC10965221; doi:10.7554/eLife.90390)
Supplement: Source code 1. [file elife-90390-code1.zip]

Archive with 1 entries (1 files):
- eLife-VOR-RA-2023-90390/Source Code 1.ipynb
