# Supplementary material for: A novel machine learning algorithm selects proteome signature to specifically identify cancer exosomes
Source: eLife. 2024 Mar 26;12:RP90390. doi: 10.7554/eLife.90390 (PMC10965221; doi:10.7554/eLife.90390)
Supplement: Source code 1. [file elife-90390-code1.zip › eLife-VOR-RA-2023-90390/Source Code 1.ipynb]

# %% [code]
from IPython.core.display import display, HTML
display(HTML("<style>.container { width:80% !important; }</style>"))
import pandas as pd
import numpy as np
import os
import copy
from tqdm import tqdm
import matplotlib.pyplot as plt 
from math import isnan
import scipy.stats as ss
import seaborn as sns
from sklearn.pipeline import make_pipeline
from sklearn.decomposition import *
from sklearn.preprocessing import *
from sklearn.model_selection import *
from sklearn.feature_selection import *
from sklearn.ensemble import *
from sklearn.inspection import *
from sklearn import metrics
import sklearn
import re
import plotly
import chart_studio.plotly as py
from scipy.cluster.hierarchy import *
from statsmodels.stats import multitest
import glob
from scipy.stats import spearmanr,pearsonr
import scipy
from scipy.io import mmread
from statannot import add_stat_annotation
from keras.layers import Activation, Dense
from sklearn.multiclass import OneVsRestClassifier
from sklearn.metrics import roc_curve, auc
from scipy import interp
from itertools import cycle
from sklearn.model_selection import train_test_split
from sklearn.metrics import confusion_matrix
from sklearn.svm import SVC
from sklearn.linear_model import SGDClassifier
from sklearn.neighbors import KNeighborsClassifier
from sklearn.naive_bayes import GaussianNB
from sklearn.preprocessing import LabelEncoder, MinMaxScaler
from sklearn import svm
from sklearn.preprocessing import MaxAbsScaler
import joblib
import math

# %% [markdown]
### Prepare aboundance Data

# %% [code]
##train data

featc= pd.read_csv('abundance.csv',index_col=0)
metadata = pd.read_csv('label.csv')


# %% [markdown]
### Consider a Model

# %% [markdown]
#### Dataframe slicing and select

# %% [code]
featc=featc.transpose()
featc=featc.dropna(axis='columns') #change to rows
for i in range(featc.shape[1]):
    featc.iloc[:,i] = np.asarray(featc.iloc[:,i]) # sparse to matrix
targc=metadata['group']
label = metadata['group']

# %% [code]
#sns.set(font_scale = 1)
sns.set_theme(style='white')
pca = KernelPCA(n_components=3,kernel='linear')
pc = pca.fit_transform(featc)
dpc = pd.DataFrame({'PC1':pc[:,0],'PC2':pc[:,1],'Source of exosomes':label})
fig,ax = plt.subplots(figsize = (4,4))
sns.scatterplot(x = 'PC1',y = 'PC2',s = 50, data = dpc,alpha = 0.8, ax = ax,hue='Source of exosomes')

# %% [markdown]
#### User mutual information importance to select important features

# %% [code]
#MI
Nrep = 40
mi = np.zeros((Nrep,featc.shape[1]))
for i in range(Nrep):
    print(i)
    skb = SelectKBest(score_func=mutual_info_classif, k=20)
    skb_fit = skb.fit(featc,targc)
    mi[i,:] = skb_fit.scores_

mi_mean = mi.mean(axis = 0)
mi_std = mi.std(axis = 0)
mi_mean = pd.Series(mi_mean)
mi_mean.index = featc.columns
#mi = mi/mi.sum()
mi_mean = mi_mean.sort_values(ascending = False)
mi_mean

# %% [markdown]
## Two classes

# %% [markdown]
#### optimize number of features for prediction for a model

# %% [code]
X_train, X_test, y_train, y_test = train_test_split(featc, label, test_size=0.25, random_state=42)

# %% [code]
###two classes
roc_all = []
prc_all = []
f1_all = []

pred_targert = 'group'
nfeat = np.arange(2,21)

bestpip = RandomForestClassifier(bootstrap=False, max_features='sqrt',max_depth=80, min_samples_leaf=1, min_samples_split=3, n_estimators=100)

#bestpip = svm.SVC(probability=True)

#bestpip = KNeighborsClassifier()

#bestpip = MaxAbsScaler()

cv = StratifiedKFold(n_splits=5, shuffle = True)


X_train = X_train.reset_index(drop = True)
y_train = y_train.reset_index(drop = True)

for kk in nfeat:
    select = mi_mean.index.values[:kk]
    featmod = X_train[select]
    labeln = pd.Series(y_train).map({'Control':0,'Cancer':1})
    dtmod = pd.concat((featmod,labeln),axis = 1) 
    
    ytall = []
    ppall = []
    plall = []
    
    for i, (train, test) in enumerate(cv.split(featmod, labeln)):
        training_data = dtmod.iloc[train,:]
        bestpip.fit(training_data.drop(pred_targert,axis = 1),training_data[pred_targert])
        ptest = bestpip.predict_proba(featmod.iloc[test,:])[:,1]
        ltest = bestpip.predict(featmod.iloc[test,:])
        ptrain = bestpip.predict_proba(featmod.iloc[train,:])[:,1]
        
        fpr,tpr,th = metrics.roc_curve(labeln[test],ptest,pos_label = 1)
        ytall.extend(list(labeln[test].values))
        ppall.extend(list(ptest))
        plall.extend(list(ltest))
    
    roc_all.append(metrics.roc_auc_score(ytall,ppall))
    f1_all.append(metrics.f1_score(ytall,plall,average = None))
    pre,rec,thr = metrics.precision_recall_curve(ytall,ppall)
    prc_all.append(metrics.auc(rec,pre))

# %% [code]
sns.set(font_scale = 0.8)
auroc = np.array(roc_all)
auprc = np.array(prc_all)
f1 = np.array(f1_all)
plt.figure(figsize = (4,3))
plt.plot(nfeat,auroc, '-',color = (0.9,0.3,0.1))
plt.scatter(nfeat,auroc,color = (0.9,0.3,0.1),s = 50, alpha = 0.8)
plt.xlabel('Number of Features')
plt.ylabel('AUROC')
plt.xticks(np.arange(min(nfeat), max(nfeat)+1, 5))

# %% [code]
## Prediction
bestpip = RandomForestClassifier(bootstrap=False, max_features='sqrt',max_depth=80, min_samples_leaf=1, min_samples_split=3, n_estimators=100)
classifier_svm = SVC(probability=True)
KN = KNeighborsClassifier()
SGD= SGDClassifier()
NB=GaussianNB()

select = mi_mean.index.values[:18]
featmod = X_train[select]

labeln = pd.Series(y_train).map({'Control':0,'Cancer':1})

dtmod = pd.concat((featmod,labeln),axis = 1) 
pred_targert = 'group'
ytall = []
ppall = []
ypall = []
score1 = [] #precision
score2 = [] #recall
score3 = [] #AUROC
score4 = [] #F1
score5 = [] #accuracy score
svm_score3=[]
KN_score3=[]
#SGD_score3=[]
NB_score3=[]

svm_ppall=[]
KN_ppall=[]
#SGD_ppall=[]
NB_ppall=[]

cv = StratifiedKFold(n_splits=5,shuffle = True)
for i, (train, test) in enumerate(cv.split(featmod, labeln)):
    training_data = dtmod.iloc[train,:]
    
    bestpip.fit(training_data.drop(pred_targert,axis = 1),training_data[pred_targert])
    classifier_svm.fit(training_data.drop(pred_targert,axis = 1),training_data[pred_targert])
    KN.fit(training_data.drop(pred_targert,axis = 1),training_data[pred_targert])
    SGD.fit(training_data.drop(pred_targert,axis = 1),training_data[pred_targert])
    NB.fit(training_data.drop(pred_targert,axis = 1),training_data[pred_targert])
    
    
    ptest = bestpip.predict_proba(featmod.iloc[test,:])[:,1]
    ltest = bestpip.predict(featmod.iloc[test,:])
    ptrain = bestpip.predict_proba(featmod.iloc[train,:])[:,1]
    
    svmtest=classifier_svm.predict_proba(featmod.iloc[test,:])[:,1]
    KNtest=KN.predict_proba(featmod.iloc[test,:])[:,1]
    #SGDtest=SGD.decision_function(featmod.iloc[test,:])[:,1]
    NBtest=NB.predict_proba(featmod.iloc[test,:])[:,1]
    
    
    score1.append(np.mean(metrics.precision_score(labeln[test].values,ltest, average=None)))
    score2.append(np.mean(metrics.recall_score(labeln[test].values,ltest, average=None)))
    score3.append(metrics.roc_auc_score(labeln[test].values,ptest))
    score4.append(np.mean(metrics.f1_score(labeln[test].values,ltest, average=None)))
    score5.append(metrics.accuracy_score(labeln[test].values,ltest))
    
    
    svm_score3.append(metrics.roc_auc_score(labeln[test].values,svmtest))
    KN_score3.append(metrics.roc_auc_score(labeln[test].values,KNtest))
    NB_score3.append(metrics.roc_auc_score(labeln[test].values,NBtest))
    
    
    ytall.extend(list(labeln[test].values))
    ppall.extend(list(ptest))
    ypall.extend(list(ltest))

    svm_ppall.extend(list(svmtest))
    KN_ppall.extend(list(KNtest))
    NB_ppall.extend(list(NBtest))
   
    
    
print(np.mean(score1),np.std(score1))
print(np.mean(score2),np.std(score2))
print(np.mean(score3),np.std(score3))
print(np.mean(score4),np.std(score4))
print(np.mean(score5),np.std(score5))
print('\n')
print(np.mean(svm_score3),np.std(svm_score3))
print(np.mean(KN_score3),np.std(KN_score3))
print(np.mean(NB_score3),np.std(NB_score3))

# %% [code]
joblib.dump(bestpip, "random_forest.joblib")

# %% [code]
sns.set(font_scale = 2)
cf_matrix = confusion_matrix(ytall, ypall)
print(cf_matrix)
sns.heatmap(cf_matrix,annot=True, cmap='Blues')
#plt.savefig('../ML/plasma/Confusion_matrix_train.pdf',bbox_inches="tight",dpi=300)

# %% [code]
print(metrics.roc_auc_score(ytall,ppall))
print(metrics.accuracy_score(ytall,ypall))
print(metrics.precision_score(ytall,ypall))
print(metrics.recall_score(ytall,ypall))

# %% [code]
sns.set(font_scale = 1)
sns.set_theme(style='white')
fig, ax1 = plt.subplots(figsize = (4,3))

fpr,tpr,th = metrics.roc_curve(ytall,ppall,pos_label = 1)

fpr_s,tpr_s,th_s = metrics.roc_curve(ytall,svm_ppall,pos_label = 1)
fpr_k,tpr_k,th_k = metrics.roc_curve(ytall,KN_ppall,pos_label = 1)
fpr_n,tpr_n,th_n = metrics.roc_curve(ytall,NB_ppall,pos_label = 1)

ax1.plot([0, 1], [0, 1], linestyle='--', lw=2, color='k',
        label='Random', alpha=.8)

ax1.set_xlabel('False Positive Rate')
ax1.set_ylabel('True Positive Rate')
ax1.legend()

# %% [markdown]
### Test

# %% [code]
#x_test
val_featmod = X_test[select]
pval = bestpip.predict_proba(val_featmod)[:,1]
lval = bestpip.predict(val_featmod)

# %% [code]
#y_test
v_labeln = pd.Series(y_test).map({'Control':0,'Cancer':1})

# %% [code]
cf_matrix = confusion_matrix(v_labeln, lval)

# %% [code]
sns.heatmap(cf_matrix,annot=True, cmap='Blues')

# %% [code]
sns.set(font_scale = 1)
sns.set_theme(style='white')
fig, ax1 = plt.subplots(figsize = (4,3))

fpr,tpr,th = metrics.roc_curve(v_labeln.values,pval,pos_label = 1)
ax1.plot(fpr,tpr,label = '18 Proteins',color = (0.9,0.3,0.1))

ax1.plot([0, 1], [0, 1], linestyle='--', lw=2, color='k',
        label='Random', alpha=.8)

ax1.set_xlabel('False Positive Rate')
ax1.set_ylabel('True Positive Rate')
ax1.legend()
